# Supplementary material for: Three-Dimensional Bioprinting of an In Vitro Lung Model
Source: Int J Mol Sci. 2023 Mar 19;24(6):5852. doi: 10.3390/ijms24065852 (PMC10059924; doi:10.3390/ijms24065852)
Supplement: Supplementary file 1 [file ijms-24-05852-s001.zip]

Archive with 1 entries (1 files):
- ijms-2233331-supplementary.pdf
